# Supplementary material for: ﻿Aletrisguangxiensis (Nartheciaceae), a new species from Guangxi, China
Source: PhytoKeys. 2024 Jan 19;237:79–89. doi: 10.3897/phytokeys.237.115037 (PMC10819618; doi:10.3897/phytokeys.237.115037)
Supplement: XML Treatment for Aletris guangxiensis [file phytokeys.237.115037-treatment1.xml]

<!DOCTYPE tp:taxon-treatment
  PUBLIC "-//TaxonX//DTD Taxonomic Treatment Publishing DTD v0 20100105//EN" "tax-treatment-NSO.dtd">
<tp:taxon-treatment xmlns:tp="http://www.plazi.org/taxpub"><tp:treatment-meta><kwd-group><label>Taxon classification</label><kwd>
                <named-content content-type="kingdom">Plantae</named-content>
              </kwd><kwd>
                <named-content content-type="order">Dioscoreales</named-content>
              </kwd><kwd>
                <named-content content-type="family">Nartheciaceae</named-content>
              </kwd></kwd-group><mixed-citation publication-type="journal"><person-group><name><surname>Nong</surname><given-names>You</given-names></name><name><surname>Lai</surname><given-names>Ke-Dao</given-names></name><name><surname>Qin</surname><given-names>Yun-Rui</given-names></name><name><surname>Wei</surname><given-names>Gui-Yuan</given-names></name><name><surname>Yan</surname><given-names>Ke-Jian</given-names></name><name><surname>Xu</surname><given-names>Chuan-Gui</given-names></name><name><surname>Zhao</surname><given-names>Zi-Yi</given-names></name><name><surname>Hu</surname><given-names>Ren-Chuan</given-names></name><name><surname>Huang</surname><given-names>Yun-Feng</given-names></name></person-group><article-title>﻿<italic><tp:taxon-name><tp:taxon-name-part taxon-name-part-type="genus" reg="Aletris">Aletris</tp:taxon-name-part><tp:taxon-name-part taxon-name-part-type="species" reg="guangxiensis">guangxiensis</tp:taxon-name-part></tp:taxon-name></italic> (<tp:taxon-name><tp:taxon-name-part taxon-name-part-type="family">Nartheciaceae</tp:taxon-name-part></tp:taxon-name>), a new species from Guangxi, China</article-title><source>PhytoKeys</source><day>19</day><month>01</month><year>2024</year><volume>237</volume><fpage>79</fpage><lpage>89</lpage><pub-id pub-id-type="doi">10.3897/phytokeys.237.115037</pub-id></mixed-citation></tp:treatment-meta><tp:nomenclature><label>﻿</label><tp:taxon-name>
              <object-id xmlns:xlink="http://www.w3.org/1999/xlink" content-type="arpha" xlink:type="simple">D80EFD82-2EF2-558B-9133-B04AC87DCA9B</object-id>
              <tp:taxon-name-part taxon-name-part-type="genus" reg="Aletris">Aletris</tp:taxon-name-part>
              <tp:taxon-name-part taxon-name-part-type="species" reg="guangxiensis">guangxiensis</tp:taxon-name-part>
              <object-id xmlns:xlink="http://www.w3.org/1999/xlink" content-type="ipni" xlink:type="simple">urn:lsid:ipni.org:names:77334668-1</object-id>
            </tp:taxon-name><tp:taxon-authority>Y.Nong &amp; Y.F.Huang</tp:taxon-authority><tp:taxon-status xmlns:xlink="http://www.w3.org/1999/xlink" xlink:type="simple">sp. nov.</tp:taxon-status><xref ref-type="fig" rid="F1">Figs 1</xref><xref ref-type="fig" rid="F2">, 2</xref><xref ref-type="fig" rid="F3">, 3</xref><xref ref-type="fig" rid="F4">, 4</xref></tp:nomenclature><tp:treatment-sec sec-type="diagnosis" id="SECID0E1PAC"><title>Diagnosis.</title><p><italic><tp:taxon-name><tp:taxon-name-part taxon-name-part-type="genus" reg="Aletris">Aletris</tp:taxon-name-part><tp:taxon-name-part taxon-name-part-type="species" reg="guangxiensis">guangxiensis</tp:taxon-name-part></tp:taxon-name></italic> is most similar to <italic><tp:taxon-name><tp:taxon-name-part taxon-name-part-type="genus" reg="Aletris">A.</tp:taxon-name-part><tp:taxon-name-part taxon-name-part-type="species" reg="scopulorum">scopulorum</tp:taxon-name-part></tp:taxon-name></italic>, but it differs by inflorescence axis sparsely glandular (vs. pubescent), pedicel 5–8 mm (vs. 0.5–3.5 mm), bract borne at base of pedicel (vs. bract borne on the proximal 1/2 of the pedicel), lobes strongly recurved or revolute, linear, 4–7 × 0.2–0.5 mm (vs. erect or slightly recurved, narrowly oblong–lanceolate to linear, 1.5–2.5 × 0.3–0.7 mm). At first glance, it also looks similar to <italic><tp:taxon-name><tp:taxon-name-part taxon-name-part-type="genus" reg="Aletris">A.</tp:taxon-name-part><tp:taxon-name-part taxon-name-part-type="species" reg="gracilis">gracilis</tp:taxon-name-part></tp:taxon-name></italic> Rendle and <italic><tp:taxon-name><tp:taxon-name-part taxon-name-part-type="genus" reg="Aletris">A.</tp:taxon-name-part><tp:taxon-name-part taxon-name-part-type="species" reg="cinerascens">cinerascens</tp:taxon-name-part></tp:taxon-name></italic> Wang &amp; Tang, but differs by its inflorescence axis sparsely glandular (vs. glabrous), pedicel 5–8 mm (vs. 1–10 mm), perianth white (vs. yellowish, whitish or pinkish/yellowish). More detailed morphological differences amongst the four species are provided in Table <xref ref-type="table" rid="T1">1</xref>.</p><fig id="F1" position="float" orientation="portrait"><object-id xmlns:xlink="http://www.w3.org/1999/xlink" content-type="doi" xlink:type="simple">10.3897/phytokeys.237.115037.figure1</object-id><object-id xmlns:xlink="http://www.w3.org/1999/xlink" content-type="arpha" xlink:type="simple">CCCE7A7F-44A1-5323-AAB9-CE682EFECC9D</object-id><label>Figure 1.</label><caption><p>Habitat of <italic><tp:taxon-name><tp:taxon-name-part taxon-name-part-type="genus" reg="Aletris">Aletris</tp:taxon-name-part><tp:taxon-name-part taxon-name-part-type="species" reg="guangxiensis">guangxiensis</tp:taxon-name-part></tp:taxon-name></italic> on the moist cliffs next to streams. [Photographed by You Nong and Ke–Jian Yan].</p></caption><graphic xmlns:xlink="http://www.w3.org/1999/xlink" xlink:href="phytokeys-237-079_article-115037__-g001.jpg" position="float" orientation="portrait" xlink:type="simple" id="oo_970260.jpg"><uri content-type="original_file" xlink:type="simple">https://binary.pensoft.net/fig/970260</uri></graphic></fig></tp:treatment-sec><tp:treatment-sec sec-type="Holotype" id="SECID0EJCAE"><title>Holotype.</title><p>China. Guangxi: Cenxi, <named-content xmlns:xlink="http://www.w3.org/1999/xlink" content-type="dwc:verbatimCoordinates" xlink:type="simple"><named-content content-type="geo-json" specific-use="{&#34;type&#34;:&#34;Point&#34;,&#34;coordinates&#34;:[110.866389,22.734722]}" id="NCID0ESCAE" xlink:type="simple">22°44'5"N, 110°51'59"E</named-content></named-content>, alt. 320 m, on the cliff next to the stream, 23 April 2020 <italic>Y Nong NY2020042301</italic> (holotype GXMI! isotypes IBK!).</p><fig id="F2" position="float" orientation="portrait"><object-id xmlns:xlink="http://www.w3.org/1999/xlink" content-type="doi" xlink:type="simple">10.3897/phytokeys.237.115037.figure2</object-id><object-id xmlns:xlink="http://www.w3.org/1999/xlink" content-type="arpha" xlink:type="simple">F07754EC-681F-51DC-9E61-98EF0A2B013A</object-id><label>Figure 2.</label><caption><p>Line drawing of <italic><tp:taxon-name><tp:taxon-name-part taxon-name-part-type="genus" reg="Aletris">Aletris</tp:taxon-name-part><tp:taxon-name-part taxon-name-part-type="species" reg="guangxiensis">guangxiensis</tp:taxon-name-part></tp:taxon-name></italic><bold>A</bold> flowering branch <bold>B</bold> flowers <bold>C</bold> Ovary and stigma <bold>D</bold> Filaments of stamens and perianth [Drawn by Xin–cheng Qu from <italic>Y Nong NY2020042301</italic> (GXMI)].</p></caption><graphic xmlns:xlink="http://www.w3.org/1999/xlink" xlink:href="phytokeys-237-079_article-115037__-g002.jpg" position="float" orientation="portrait" xlink:type="simple" id="oo_970261.jpg"><uri content-type="original_file" xlink:type="simple">https://binary.pensoft.net/fig/970261</uri></graphic></fig></tp:treatment-sec><tp:treatment-sec sec-type="description" id="SECID0E2DAE"><title>Description.</title><p>Herbs. Roots usually fibrous. Leaves in basal rosette, narrowly linear to lanceolate, 4–9 cm × 2–5 mm. Scape 5–18 cm, sparsely glandular, bract–like leaves 3–10 mm long in the middle and lower part. Raceme 2.5–9 cm, laxly 2–10(or more)–flowered; axis glandular. Flowers distinctly pedicellate; pedicel 5–8 mm, sparsely glandular, subtended by a bract borne at base of pedicel and bracteole borne on proximal 1/3 of pedicel above bract; bract and bracteole lanceolate, 2–4 mm, shorter than flower, apex subacute. Perianth white, glabrous, divided to the base; lobes strongly recurved or revolute, linear, 4–7 × 0.2–0.5 mm, apex obtuse. Filaments of stamens adnate to perianth, 3–4 mm. Style 0.2–0.5 mm; stigma conspicuously thickened, capitate. Fruits capsular, 3–locular; capsule turbinate, obovoid or oblong–obovoid, distinctly angular, 2–4 × 2–3 mm.</p><fig id="F3" position="float" orientation="portrait"><object-id xmlns:xlink="http://www.w3.org/1999/xlink" content-type="doi" xlink:type="simple">10.3897/phytokeys.237.115037.figure3</object-id><object-id xmlns:xlink="http://www.w3.org/1999/xlink" content-type="arpha" xlink:type="simple">4E200ED4-524D-522E-B2A9-3275017A3087</object-id><label>Figure 3.</label><caption><p><italic><tp:taxon-name><tp:taxon-name-part taxon-name-part-type="genus" reg="Aletris">Aletris</tp:taxon-name-part><tp:taxon-name-part taxon-name-part-type="species" reg="guangxiensis">guangxiensis</tp:taxon-name-part></tp:taxon-name></italic><bold>A</bold> flower (front view) <bold>B, C</bold> flower (lateral view) <bold>D</bold> ovary and stigma <bold>E</bold> young fruit <bold>F</bold> inflorescence node with flower-subtending bract and flower bud, pedicel with bracteole in its proximal part <bold>G</bold> inflorescence <bold>H</bold> flowers <bold>I</bold> plant [Photographed by Ke–Jian Yan from <italic>G.Y. Wei WGY2023033001</italic> (GXMI), edited by Yuan Fang].</p></caption><graphic xmlns:xlink="http://www.w3.org/1999/xlink" xlink:href="phytokeys-237-079_article-115037__-g003.jpg" position="float" orientation="portrait" xlink:type="simple" id="oo_970262.jpg"><uri content-type="original_file" xlink:type="simple">https://binary.pensoft.net/fig/970262</uri></graphic></fig></tp:treatment-sec><tp:treatment-sec sec-type="phenology" id="SECID0EKFAE"><title>Phenology.</title><p>Flowering and fruiting in March to April.</p></tp:treatment-sec><tp:treatment-sec sec-type="etymology" id="SECID0EPFAE"><title>Etymology.</title><p>Guangxi is located in the southwest of China and is a biodiversity hotspot where many new species or new species records have been found (<xref ref-type="bibr" rid="B4">Hu et al. 2019</xref>; <xref ref-type="bibr" rid="B9">Luo et al. 2020</xref>; <xref ref-type="bibr" rid="B2">Feng et al. 2021</xref>; <xref ref-type="bibr" rid="B14">Xin et al. 2021</xref>; <xref ref-type="bibr" rid="B5">Huang et al. 2022</xref>; <xref ref-type="bibr" rid="B11">Nong et al. 2023</xref>). The new species, <italic><tp:taxon-name><tp:taxon-name-part taxon-name-part-type="genus" reg="Aletris">A.</tp:taxon-name-part><tp:taxon-name-part taxon-name-part-type="species" reg="guangxiensis">guangxiensis</tp:taxon-name-part></tp:taxon-name></italic>, is found in this region and is named after the geographic location.</p><fig id="F4" position="float" orientation="portrait"><object-id xmlns:xlink="http://www.w3.org/1999/xlink" content-type="doi" xlink:type="simple">10.3897/phytokeys.237.115037.figure4</object-id><object-id xmlns:xlink="http://www.w3.org/1999/xlink" content-type="arpha" xlink:type="simple">A705A0BD-FEED-59BE-92A1-7BAB42BAF909</object-id><label>Figure 4.</label><caption><p>Digital images of type specimens <bold>A</bold><italic><tp:taxon-name><tp:taxon-name-part taxon-name-part-type="genus" reg="Aletris">Aletris</tp:taxon-name-part><tp:taxon-name-part taxon-name-part-type="species" reg="guangxiensis">guangxiensis</tp:taxon-name-part></tp:taxon-name></italic> [<italic>Y Nong NY2020042301</italic> (GXMI!)] <bold>B</bold><italic><tp:taxon-name><tp:taxon-name-part taxon-name-part-type="genus" reg="Aletris">A.</tp:taxon-name-part><tp:taxon-name-part taxon-name-part-type="species" reg="scopulorum">scopulorum</tp:taxon-name-part></tp:taxon-name></italic> [<italic>Dunn 3556</italic> (K!)] <bold>C</bold><italic><tp:taxon-name><tp:taxon-name-part taxon-name-part-type="genus" reg="Aletris">A.</tp:taxon-name-part><tp:taxon-name-part taxon-name-part-type="species" reg="gracilis">gracilis</tp:taxon-name-part></tp:taxon-name></italic> [<italic>Younghusband s.n.</italic> (K!)] <bold>D</bold><italic><tp:taxon-name><tp:taxon-name-part taxon-name-part-type="genus" reg="Aletris">A.</tp:taxon-name-part><tp:taxon-name-part taxon-name-part-type="species" reg="cinerascens">cinerascens</tp:taxon-name-part></tp:taxon-name></italic> [<italic>Guangxi Investigation Team 4248</italic> (PE!)].</p></caption><graphic xmlns:xlink="http://www.w3.org/1999/xlink" xlink:href="phytokeys-237-079_article-115037__-g004.jpg" position="float" orientation="portrait" xlink:type="simple" id="oo_970263.jpg"><uri content-type="original_file" xlink:type="simple">https://binary.pensoft.net/fig/970263</uri></graphic></fig></tp:treatment-sec><tp:treatment-sec sec-type="distribution" id="SECID0EBJAE"><title>Distribution and habit.</title><p>Known only from the southeast of Guangxi, China (Fig. <xref ref-type="fig" rid="F5">5</xref>). The new species mainly occurs at elevations of 320 m. It has been mainly found on moist cliffs next to streams.</p><fig id="F5" position="float" orientation="portrait"><object-id xmlns:xlink="http://www.w3.org/1999/xlink" content-type="doi" xlink:type="simple">10.3897/phytokeys.237.115037.figure5</object-id><object-id xmlns:xlink="http://www.w3.org/1999/xlink" content-type="arpha" xlink:type="simple">E28F6D88-F9D5-5967-ABF4-E920243620CA</object-id><label>Figure 5.</label><caption><p>The distribution of <italic><tp:taxon-name><tp:taxon-name-part taxon-name-part-type="genus" reg="Aletris">Aletris</tp:taxon-name-part><tp:taxon-name-part taxon-name-part-type="species" reg="guangxiensis">guangxiensis</tp:taxon-name-part></tp:taxon-name></italic> (red circle) in Guangxi, China.</p></caption><graphic xmlns:xlink="http://www.w3.org/1999/xlink" xlink:href="phytokeys-237-079_article-115037__-g005.jpg" position="float" orientation="portrait" xlink:type="simple" id="oo_970264.jpg"><uri content-type="original_file" xlink:type="simple">https://binary.pensoft.net/fig/970264</uri></graphic></fig></tp:treatment-sec><tp:treatment-sec sec-type="IUCN Red List Category" id="SECID0EDKAE"><title>IUCN Red List Category.</title><p>Data available for the new species are still insufficient to assess its conservation status. According to the IUCN Criteria (<xref ref-type="bibr" rid="B6">IUCN 2022</xref>), it is considered Data Deficient (DD) until more information becomes available. Although the population of <italic><tp:taxon-name><tp:taxon-name-part taxon-name-part-type="genus" reg="Aletris">A.</tp:taxon-name-part><tp:taxon-name-part taxon-name-part-type="species" reg="guangxiensis">guangxiensis</tp:taxon-name-part></tp:taxon-name></italic> is currently in relatively good conditions, further collection and monitoring are necessary to allow more conclusive estimations about the rarity and vulnerability of the species. Therefore, special attention should be given to the conservation of the new species of <italic><tp:taxon-name><tp:taxon-name-part taxon-name-part-type="genus" reg="Aletris">Aletris</tp:taxon-name-part></tp:taxon-name></italic>.</p></tp:treatment-sec><tp:treatment-sec sec-type="Additional specimen" id="SECID0E6KAE"><title>Additional specimen.</title><p>Cenxi. Southeast Guangxi: limestone hills, fl. 30 March 2023, <italic>G.Y. Wei WGY2023033001</italic> (GXMI!).</p></tp:treatment-sec><tp:treatment-sec><!--Section generated to contain objects referenced in tp:taxon-treatment.--><table-wrap id="T1" position="float" orientation="portrait"><label>Table 1.</label><caption><p>Main morphological differences amongst <italic><tp:taxon-name><tp:taxon-name-part taxon-name-part-type="genus" reg="Aletris">Aletris</tp:taxon-name-part><tp:taxon-name-part taxon-name-part-type="species" reg="guangxiensis">guangxiensis</tp:taxon-name-part></tp:taxon-name></italic>, <italic><tp:taxon-name><tp:taxon-name-part taxon-name-part-type="genus" reg="Aletris">A.</tp:taxon-name-part><tp:taxon-name-part taxon-name-part-type="species" reg="scopulorum">scopulorum</tp:taxon-name-part></tp:taxon-name></italic>, <italic><tp:taxon-name><tp:taxon-name-part taxon-name-part-type="genus" reg="Aletris">A.</tp:taxon-name-part><tp:taxon-name-part taxon-name-part-type="species" reg="gracilis">gracilis</tp:taxon-name-part></tp:taxon-name></italic> and <italic><tp:taxon-name><tp:taxon-name-part taxon-name-part-type="genus" reg="Aletris">A.</tp:taxon-name-part><tp:taxon-name-part taxon-name-part-type="species" reg="cinerascens">cinerascens</tp:taxon-name-part></tp:taxon-name></italic>.</p></caption><table id="TID0E1UAG" rules="all"><tbody><tr><th rowspan="1" colspan="1" style="color: #231f20">Morphological traits</th><th rowspan="1" colspan="1" style="color: #231f20">
                <italic>
                  <tp:taxon-name><tp:taxon-name-part taxon-name-part-type="genus" reg="Aletris">A.</tp:taxon-name-part><tp:taxon-name-part taxon-name-part-type="species" reg="guangxiensis">guangxiensis</tp:taxon-name-part></tp:taxon-name>
                </italic>
              </th><th rowspan="1" colspan="1" style="color: #231f20">
                <italic>
                  <tp:taxon-name><tp:taxon-name-part taxon-name-part-type="genus" reg="Aletris">A.</tp:taxon-name-part><tp:taxon-name-part taxon-name-part-type="species" reg="scopulorum">scopulorum</tp:taxon-name-part></tp:taxon-name>
                </italic>
              </th><th rowspan="1" colspan="1" style="color: #231f20">
                <italic>
                  <tp:taxon-name><tp:taxon-name-part taxon-name-part-type="genus" reg="Aletris">A.</tp:taxon-name-part><tp:taxon-name-part taxon-name-part-type="species" reg="gracilis">gracilis</tp:taxon-name-part></tp:taxon-name>
                </italic>
              </th><th rowspan="1" colspan="1" style="color: #231f20">
                <italic>
                  <tp:taxon-name><tp:taxon-name-part taxon-name-part-type="genus" reg="Aletris">A.</tp:taxon-name-part><tp:taxon-name-part taxon-name-part-type="species" reg="cinerascens">cinerascens</tp:taxon-name-part></tp:taxon-name>
                </italic>
              </th></tr><tr><td rowspan="1" colspan="1" style="color: #231f20">Plant</td><td rowspan="1" colspan="1" style="color: #231f20">sparsely glandular</td><td rowspan="1" colspan="1" style="color: #231f20">inflorescence axis pubescent</td><td rowspan="1" colspan="1" style="color: #231f20">glabrous throughout</td><td rowspan="1" colspan="1" style="color: #231f20">glabrous throughout</td></tr><tr><td rowspan="1" colspan="1" style="color: #231f20">Leaves</td><td rowspan="1" colspan="1" style="color: #231f20">in lax basal rosette, narrowly linear to lanceolate, 4–9 cm × 2–5 mm</td><td rowspan="1" colspan="1" style="color: #231f20">in lax basal rosette, linear, 3–15 cm × 2–4.5 mm.</td><td rowspan="1" colspan="1" style="color: #231f20">in lax basal rosette, linear, 2–20 cm × 2–7(–9) mm</td><td rowspan="1" colspan="1" style="color: #231f20">densely tufted, linear–lanceolate, 4–13 cm × 3–12.5 mm</td></tr><tr><td rowspan="1" colspan="1" style="color: #231f20">Scape</td><td rowspan="1" colspan="1" style="color: #231f20">5–18 cm</td><td rowspan="1" colspan="1" style="color: #231f20">10–35 cm</td><td rowspan="1" colspan="1" style="color: #231f20">7–40 cm</td><td rowspan="1" colspan="1" style="color: #231f20">8–30 cm</td></tr><tr><td rowspan="1" colspan="1" style="color: #231f20">Pedicel</td><td rowspan="1" colspan="1" style="color: #231f20">5–8 mm</td><td rowspan="1" colspan="1" style="color: #231f20">0.5–3.5 mm</td><td rowspan="1" colspan="1" style="color: #231f20">1–10 mm</td><td rowspan="1" colspan="1" style="color: #231f20">1–10 mm</td></tr><tr><td rowspan="1" colspan="1" style="color: #231f20">Bract and bracteole</td><td rowspan="1" colspan="1" style="color: #231f20">bract borne at base of pedicel, bracteole borne on proximal 1/3 of pedicel</td><td rowspan="1" colspan="1" style="color: #231f20">bract and bracteole borne on proximal 1/2 of pedicel</td><td rowspan="1" colspan="1" style="color: #231f20">bract borne at or near base of pedicel, bracteole borne on proximal 1/2 of pedicel</td><td rowspan="1" colspan="1" style="color: #231f20">bract borne at or near base of pedicel, bracteole borne on proximal 1/2 of pedicel</td></tr><tr><td rowspan="1" colspan="1" style="color: #231f20">Perianth</td><td rowspan="1" colspan="1" style="color: #231f20">White</td><td rowspan="1" colspan="1" style="color: #231f20">White</td><td rowspan="1" colspan="1" style="color: #231f20">yellowish, whitish or pinkish</td><td rowspan="1" colspan="1" style="color: #231f20">yellowish</td></tr><tr><td rowspan="1" colspan="1" style="color: #231f20">Perianth lobes</td><td rowspan="1" colspan="1" style="color: #231f20">strongly recurved or revolute, linear, 4–7 × 0.2–0.5 mm</td><td rowspan="1" colspan="1" style="color: #231f20">erect or slightly recurved, narrowly oblong–lanceolate to linear, 1.5–2.5 × 0.3–0.7 mm</td><td rowspan="1" colspan="1" style="color: #231f20">strongly recurved or revolute, narrowly oblong or oblong, 2–3 × 1 mm</td><td rowspan="1" colspan="1" style="color: #231f20">strongly recurved or revolute, narrowly lanceolate, 3–4.5 × 1–1.5 mm</td></tr><tr><td rowspan="1" colspan="1" style="color: #231f20">Capsule</td><td rowspan="1" colspan="1" style="color: #231f20">turbinate, obovoid or oblong–obovoid, distinctly angular, 2–4 × 2–3 mm</td><td rowspan="1" colspan="1" style="color: #231f20">subglobose, 3–3.5 × 2.5–3 mm</td><td rowspan="1" colspan="1" style="color: #231f20">narrowly ovoid, 4.5–7 × 2.5–3.5 mm</td><td rowspan="1" colspan="1" style="color: #231f20">oblong–ovoid or ± ellipsoid, 5–7 × 3–3.5 mm</td></tr></tbody></table></table-wrap></tp:treatment-sec><ref-list><ref id="B4"><mixed-citation xmlns:xlink="http://www.w3.org/1999/xlink" xlink:type="simple"><person-group><name name-style="western"><surname>Hu</surname><given-names>R</given-names></name><name name-style="western"><surname>Wei</surname><given-names>S</given-names></name><name name-style="western"><surname>Liufu</surname><given-names>Y</given-names></name><name name-style="western"><surname>Nong</surname><given-names>Y</given-names></name><name name-style="western"><surname>Fang</surname><given-names>W</given-names></name></person-group> (<year>2019</year>) <article-title><italic><tp:taxon-name><tp:taxon-name-part taxon-name-part-type="genus">Camellia</tp:taxon-name-part><tp:taxon-name-part taxon-name-part-type="species">debaoensis</tp:taxon-name-part></tp:taxon-name></italic> (<tp:taxon-name><tp:taxon-name-part taxon-name-part-type="family">Theaceae</tp:taxon-name-part></tp:taxon-name>), a new species of yellow camellia from limestone karsts in southwestern China.</article-title><source>PhytoKeys</source><volume>135</volume>: <fpage>49</fpage>–<lpage>58</lpage>. <ext-link xlink:href="10.3897/phytokeys.135.38756" ext-link-type="doi" xlink:type="simple">https://doi.org/10.3897/phytokeys.135.38756</ext-link></mixed-citation></ref><ref id="B9"><mixed-citation xmlns:xlink="http://www.w3.org/1999/xlink" xlink:type="simple"><person-group><name name-style="western"><surname>Luo</surname><given-names>YJ</given-names></name><name name-style="western"><surname>Ni</surname><given-names>SD</given-names></name><name name-style="western"><surname>Jiang</surname><given-names>Q</given-names></name><name name-style="western"><surname>Huang</surname><given-names>BG</given-names></name><name name-style="western"><surname>Liu</surname><given-names>Y</given-names></name><name name-style="western"><surname>Huang</surname><given-names>YS</given-names></name></person-group> (<year>2020</year>) <article-title><italic><tp:taxon-name><tp:taxon-name-part taxon-name-part-type="genus">Aristolochia</tp:taxon-name-part><tp:taxon-name-part taxon-name-part-type="species">yachangensis</tp:taxon-name-part></tp:taxon-name></italic>, a new species of <tp:taxon-name><tp:taxon-name-part taxon-name-part-type="family">Aristolochiaceae</tp:taxon-name-part></tp:taxon-name> from limestone areas in Guangxi, China.</article-title><source>PhytoKeys</source><volume>153</volume>: <fpage>49</fpage>–<lpage>61</lpage>. <ext-link xlink:href="10.3897/phytokeys.153.52796" ext-link-type="doi" xlink:type="simple">https://doi.org/10.3897/phytokeys.153.52796</ext-link></mixed-citation></ref><ref id="B2"><mixed-citation xmlns:xlink="http://www.w3.org/1999/xlink" xlink:type="simple"><person-group><name name-style="western"><surname>Feng</surname><given-names>XX</given-names></name><name name-style="western"><surname>Xiao</surname><given-names>Y</given-names></name><name name-style="western"><surname>Liu</surname><given-names>ZX</given-names></name><name name-style="western"><surname>Li</surname><given-names>RK</given-names></name><name name-style="western"><surname>Wei</surname><given-names>D</given-names></name><name name-style="western"><surname>Tian</surname><given-names>DK</given-names></name></person-group> (<year>2021</year>) <article-title><italic><tp:taxon-name><tp:taxon-name-part taxon-name-part-type="genus">Begonia</tp:taxon-name-part><tp:taxon-name-part taxon-name-part-type="species">pseudoedulis</tp:taxon-name-part></tp:taxon-name></italic>, a new species in <tp:taxon-name><tp:taxon-name-part taxon-name-part-type="genus">Begonia</tp:taxon-name-part><tp:taxon-name-part taxon-name-part-type="infraspecific-rank">sect.</tp:taxon-name-part><tp:taxon-name-part taxon-name-part-type="section">Platycentrum</tp:taxon-name-part></tp:taxon-name> (<tp:taxon-name><tp:taxon-name-part taxon-name-part-type="family">Begoniaceae</tp:taxon-name-part></tp:taxon-name>) from southern Guangxi of China.</article-title><source>PhytoKeys</source><volume>182</volume>: <fpage>113</fpage>–<lpage>124</lpage>. <ext-link xlink:href="10.3897/phytokeys.182.69074" ext-link-type="doi" xlink:type="simple">https://doi.org/10.3897/phytokeys.182.69074</ext-link></mixed-citation></ref><ref id="B14"><mixed-citation xmlns:xlink="http://www.w3.org/1999/xlink" xlink:type="simple"><person-group><name name-style="western"><surname>Xin</surname><given-names>ZB</given-names></name><name name-style="western"><surname>Chou</surname><given-names>WC</given-names></name><name name-style="western"><surname>Maciejewski</surname><given-names>S</given-names></name><name name-style="western"><surname>Fu</surname><given-names>LF</given-names></name><name name-style="western"><surname>Wen</surname><given-names>F</given-names></name></person-group> (<year>2021</year>) <article-title><italic><tp:taxon-name><tp:taxon-name-part taxon-name-part-type="genus">Primulina</tp:taxon-name-part><tp:taxon-name-part taxon-name-part-type="species">papillosa</tp:taxon-name-part></tp:taxon-name></italic> (<tp:taxon-name><tp:taxon-name-part taxon-name-part-type="family">Gesneriaceae</tp:taxon-name-part></tp:taxon-name>), a new species from limestone areas of Guangxi, China.</article-title><source>PhytoKeys</source><volume>177</volume>: <fpage>55</fpage>–<lpage>61</lpage>. <ext-link xlink:href="10.3897/phytokeys.177.63878" ext-link-type="doi" xlink:type="simple">https://doi.org/10.3897/phytokeys.177.63878</ext-link></mixed-citation></ref><ref id="B5"><mixed-citation xmlns:xlink="http://www.w3.org/1999/xlink" xlink:type="simple"><person-group><name name-style="western"><surname>Huang</surname><given-names>YS</given-names></name><name name-style="western"><surname>Nong</surname><given-names>SY</given-names></name><name name-style="western"><surname>Li</surname><given-names>XK</given-names></name><name name-style="western"><surname>Xie</surname><given-names>G</given-names></name><name name-style="western"><surname>Tong</surname><given-names>YH</given-names></name></person-group> (<year>2022</year>) <article-title><italic><tp:taxon-name><tp:taxon-name-part taxon-name-part-type="genus">Vaccinium</tp:taxon-name-part><tp:taxon-name-part taxon-name-part-type="species">bangliangense</tp:taxon-name-part></tp:taxon-name></italic>, a new species of <tp:taxon-name><tp:taxon-name-part taxon-name-part-type="family">Ericaceae</tp:taxon-name-part></tp:taxon-name> from limestone areas in Guangxi, China.</article-title><source>PhytoKeys</source><volume>194</volume>: <fpage>23</fpage>–<lpage>31</lpage>. <ext-link xlink:href="10.3897/phytokeys.194.81018" ext-link-type="doi" xlink:type="simple">https://doi.org/10.3897/phytokeys.194.81018</ext-link></mixed-citation></ref><ref id="B11"><mixed-citation xmlns:xlink="http://www.w3.org/1999/xlink" xlink:type="simple"><person-group><name name-style="western"><surname>Nong</surname><given-names>Y</given-names></name><name name-style="western"><surname>Xu</surname><given-names>CG</given-names></name><name name-style="western"><surname>Wei</surname><given-names>GY</given-names></name><name name-style="western"><surname>Yan</surname><given-names>KJ</given-names></name><name name-style="western"><surname>Qu</surname><given-names>XC</given-names></name><name name-style="western"><surname>Zhang</surname><given-names>ZJ</given-names></name><name name-style="western"><surname>Hu</surname><given-names>RC</given-names></name><name name-style="western"><surname>Huang</surname><given-names>YF</given-names></name></person-group> (<year>2023</year>) <article-title><italic><tp:taxon-name><tp:taxon-name-part taxon-name-part-type="genus">Walsura</tp:taxon-name-part><tp:taxon-name-part taxon-name-part-type="species">guangxiensis</tp:taxon-name-part></tp:taxon-name></italic> (<tp:taxon-name><tp:taxon-name-part taxon-name-part-type="family">Meliaceae</tp:taxon-name-part></tp:taxon-name>), a new species from Guangxi, China.</article-title><source>PhytoKeys</source><volume>234</volume>: <fpage>219</fpage>–<lpage>227</lpage>. <ext-link xlink:href="10.3897/phytokeys.234.106205" ext-link-type="doi" xlink:type="simple">https://doi.org/10.3897/phytokeys.234.106205</ext-link></mixed-citation></ref><ref id="B6"><mixed-citation xmlns:xlink="http://www.w3.org/1999/xlink" xlink:type="simple">IUCN (<year>2022</year>) Guidelines for using the IUCN Red List categories and criteria, version 14. Prepared by the Standards and Petitions Committee. <ext-link xlink:href="https://www.iucnredlist.org/resources/redlistguidelines" ext-link-type="uri" xlink:type="simple">https://www.iucnredlist.org/resources/redlistguidelines</ext-link> [Accessed 28 October 2023]</mixed-citation></ref></ref-list></tp:taxon-treatment>
